# Supplementary material for: Anti-SARS-CoV-2 IgA and IgG in human milk after vaccination is dependent on vaccine type and previous SARS-CoV-2 exposure: a longitudinal study
Source: Genome Med. 2022 Apr 21;14:42. doi: 10.1186/s13073-022-01043-9 (PMC9022055; doi:10.1186/s13073-022-01043-9)
Supplement: Supplementary file 2 — Additional file 2. Raw data generated during the analysis of anti-SARS-Cov-2 IgG and IgA levels and used for statistical analysis. [file 13073_2022_1043_MOESM2_ESM.xlsx]

## Sheet: IgA_ Log AU
SampleID	Pre-1st	Post-7d	Post-15d	Post-21/28d	Pre-2nd	Post-7d (2)	Post-15d (2)	Post-30d (2)	Vaccine
114	1.57199	1.61618	1.59951	1.70632					AZ
116	0.930467	0.89558	0.931985	0.1139	1.70812	1.23572	1.25039	1.21119	AZ
118	1.37199	1.35849	1.53978		1.47495	1.4613	1.48208	1.42742	AZ
119	1.61944	1.57638	1.67086						AZ
121	1.19947	1.29339	1.26312	1.1429					AZ
127	1.13123	1.14667	1.88815	1.0895	2.16549	1.54684	1.57629	1.59414	AZ
128	1.49734	1.4982	1.58854	1.51048	1.48001	1.53148	1.4624	1.80482	AZ
129	1.25982	1.09636	1.32804	1.23634	1.34416	1.26218	1.2692	1.16258	AZ
130	1.43185	1.27905	1.35963	1.35044	1.45387	1.34927	1.4576	1.36247	AZ
131	0.985914	1.02285	1.1224	1.16817	1.01794	1.05905	0.922793	0.825386	AZ
133	1.31347	1.28815	1.20096	1.44369	1.19735	1.22626	1.36231	1.25025	AZ
136	1.75439	1.71025	1.68555	1.78531	1.73063	1.69496	1.76912	1.73981	AZ
138	1.30823	0.109808	1.27283	1.05904	1.22492	1.49304	1.49645	1.44479	AZ
139	1.33461	1.40727	1.71127	1.54805					AZ
141	0.503986	0.68473	1.53928	1.07586	0.61792	0.379812	0.136721	0.755939	AZ
142	1.47002	1.47665	1.40437	1.4119	1.43661	1.43661	1.47258	1.43441	AZ
143	1.68237	1.73005	1.75411	1.50746	1.9308	1.83126	1.81857	1.88896	AZ
144	1.2963	1.28544	1.32215	1.31543	1.29331	1.26141	1.34217	1.30103	AZ
147	1.48413	1.36365	1.64215	1.63972	1.56928	1.58295	1.62303	1.69465	AZ
149	1.20781	1.30493	1.56243	1.43243					AZ
151	0.967286	1.08959	1.12554	1.08039					AZ
COV007	1.26596		1.31316		1.24811			1.33846	AZ
COV011	1.47955		1.32547		1.51252			1.42161	AZ
COV013	1.26337		1.30973		1.19962			1.408	AZ
COV016	1.54877		1.41067		1.32876			1.46618	AZ
COV018	1.89787		1.88648		2.01231			1.8971	AZ
COV025	1.9107		2.2589		2.24328			2.28738	AZ
MCC01	1.44584		1.53859		1.46498		1.45899		AZ
MS01	1.64663		1.94484		2.05078	2.30166		2.0838	AZ
77	1.3315	1.22412	2.79844	2.16934		2.60226	2.41712	2.01286	Moderna
88	0.986571	1.08503	1.85224	1.46215		2.28645	1.61144		Moderna
89	1.61763	1.71309	2.02262	1.74817		2.84752	1.99413	1.9331	Moderna
92	1.11284		2.30806	1.55273		1.65432		1.33209	Moderna
93	1.44921	1.50733	2.19689	1.9636		2.26493	2.02008	1.60014	Moderna
98	1.59658	1.54153	1.57261	1.97951		2.18775	1.7338	1.38079	Moderna
103	1.34694			1.4128		1.71035	1.3813	1.48435	Moderna
108	1.74268	1.36309		1.95561		3	2.1883	1.83236	Moderna
110		1.1119	1.77101	1.32371		1.89366	1.61425	1.36356	Moderna
111	0.763095	0.6454	1.93199	1.34467			2.15101	1.65802	Moderna
113	1.98084	2.1581	2.65526	2.25044		2.37342	2.22562	2.33216	Moderna
124	1.20269	1.34081	1.53458	1.50476		1.86661	1.58925	1.75051	Moderna
146	1.12358	1.15177	3.0301	1.79604		3	2.98821	2.28118	Moderna
150	1.13311	1.02306	2.71093	1.60759		2.5042	2.01808	1.36868	Moderna
152	1.31717	1.44295	2.22447	1.83189		2.18257	1.91344	1.60691	Moderna
153	1.05823	1.08042	1.7322	1.20322		1.65235	1.20816	1.25889	Moderna
154	1.08077	0.835148	1.42521	1.12342		1.66728	1.29645	1.14668	Moderna
906	1.18373	1.0965	2.50867	1.41528		2.3695	1.88026	1.2899	Moderna
5	1.19043	1.20652	1.19379	1.36064		2.01627	1.51513	1.27705	Pfizer
11	1.47986	1.54529	1.70635	1.60175		2.1078	1.99099	1.62287	Pfizer
20			1.08031	0.995696		1.82324	1.34701	1.04629	Pfizer
40	1.10895	0.918881	1.11694	0.995968		2.04293	1.45524	1.29797	Pfizer
54	1.49672	1.55774	2.08012	2.80745		2.26786	2.05567	1.77208	Pfizer
55	1.03118	1.20837	1.93493	1.89166		2.57028	1.95948	1.71458	Pfizer
61	1.33209	1.44062	1.33734	1.38158		2.22447	1.63053	1.65237	Pfizer
66	1.69541	1.83724	2.31377	2.09899		2.34293	2.04871	2.00132	Pfizer
69	1.91016	1.97528	2.13274	1.91016		2.23226	2.11042	2.05216	Pfizer
70	1.41463	1.65414	1.42769	1.64801		2.55674	1.8693	1.56889	Pfizer
87	2.12178	2.03762	2.15979	2.2516		2.17834	2.1708	2.16582	Pfizer
94	1.83585	1.53826	2.79237	1.78594		2.40547	2.11232	2.10821	Pfizer
97	1.40512	1.35219	1.55523	1.59561		2.38332	2.44598	1.9365	Pfizer
104	1.38238	1.31477	1.56708	1.64865		2.01534	1.86477	1.40302	Pfizer
122	1.02528	1.05	1.35102	1.16117		2.31688	1.70988	1.35506	Pfizer
901	1.60689	1.66617	1.55316	1.65336		2.27754	2.028	1.78372	Pfizer
902	1.26848	1.24966	1.72098	1.6996		2.13557	1.81435	1.66978	Pfizer
903	1.19386	0.977306	1.45434	1.34167		1.69049	1.69308	1.23293	Pfizer
904	1.30756	1.10603	1.80854	1.39933		2.36401	1.59914	1.41842	Pfizer
909	1.18038	0.916506	1.96169	1.90385			2.29113	2.10509	Pfizer
AP15	1.35427	1.51128	2.15087	2.04055		1.9903	2.07934	1.90565	Pfizer
AP3	1.56109	1.55396	3	1.50552		2.32559	1.82015	1.65258	Pfizer
AP33	1.06721	1.10921	1.30774	1.27769		1.99211	1.65412	1.47373	Pfizer
AP39	1.15693	1.39133	1.41393	1.22638					Pfizer
AP52	1.77435	1.7942	1.93645	1.9415		2.72691	2.04294	2.0852	Pfizer
AP57	1.64283	1.55755	1.85867	1.62567		2.19903	1.55938	1.54618	Pfizer
AP6	1.48516	1.37321	1.68108	1.44028		2.41133	2.06812	1.74253	Pfizer
AP8	1.13039	1.14774	1.52204	1.43985			1.83061	1.548	Pfizer
82	0.907485	2.33372	2.27181	1.97229		2.33372	1.6543	1.58432	Preinfected-Vaccinated
90	1.87436	2.05155	2.55216	2.22159					Preinfected-Vaccinated
99	1.30393		2.66419						Preinfected-Vaccinated
900	1.78206	2.35553	2.53322	2.77241		2.61798	3	2.43933	Preinfected-Vaccinated
AP30	1.91421	2.36065	2.00333	1.98577					Preinfected-Vaccinated
AP65	2.47994	3	3	3.17772		3	2.40905	3	Preinfected-Vaccinated
COVID22	0.772704					2.01834		2.05971	Preinfected-Vaccinated
COVID3			2.94037			2.02034		2.06481	Preinfected-Vaccinated
115	2.57457	2.56903	2.84084	2.64923	3.23797	2.62314	2.81654	2.45935	AZ - Infected but without confirmation
132	1.64423	1.792	1.80376	2.2947	2.03228	2.24177	2.25452	2.09012	AZ - Infected but without confirmation
134	1.68936	1.6633	1.85412	1.78804	1.70234	1.78503	1.76053	1.67229	AZ - Infected but without confirmation
Negative and positive controls (infected and prepandemic)
3A	2.07856	SARS-CoV-2
13A	2.06849	SARS-CoV-2
16A	2.68757	SARS-CoV-2
22_Infec	1.9003	SARS-CoV-2
BCN1	2.16134	SARS-CoV-2
BCN3	2.11588	SARS-CoV-2
BCN4	2.16365	SARS-CoV-2
BCN7	3.2895	SARS-CoV-2
Z001	2.212	SARS-CoV-2
Z007	2.30945	SARS-CoV-2
G007A	2.88351	SARS-CoV-2
G012C	2.83437	SARS-CoV-2
G014	2.69615	SARS-CoV-2
G016	1.88304	SARS-CoV-2
1A	3.46989	SARS-CoV-2
7L	2.98329	SARS-CoV-2
9A	2.7929	SARS-CoV-2
9B	2.6916	SARS-CoV-2
17_Inf	2.05422	SARS-CoV-2
471-San	0.927705	Pre-pandemic
432_San	1.5713	Pre-pandemic
526_San	1.43598	Pre-pandemic
522_San	1.12342	Pre-pandemic
503_San	1.19686	Pre-pandemic
435_San	1.16911	Pre-pandemic
017_San	0.718217	Pre-pandemic
021_San	-0.0564911	Pre-pandemic
039_San	1.26093	Pre-pandemic
23_San	1.22511	Pre-pandemic
31_San	1.05284	Pre-pandemic
447_San	1.10235	Pre-pandemic
547_San	1.53382	Pre-pandemic
6_San	0.968353	Pre-pandemic
451-07	1.38434	Pre-pandemic
452-07	1.5106	Pre-pandemic
501-07	1.41354	Pre-pandemic
409-08	1.75427	Pre-pandemic
431-08	1.74502	Pre-pandemic
506-08	1.43036	Pre-pandemic

## Sheet: IgA_OD
SampleID	Pre-1st	Post-7d	Post-15d	Post-21/28d	Pre-2nd	Post-7d (2)	Post-15d (2)	Post-30d (2)	Vaccine
114	1.914	2.027	1.984	2.267					AZ
116	0.294	0.272	0.295	0.25	1.659	0.588	0.608	0.556	AZ
118	0.801	0.777	1.162		1.008	0.978	1.024	0.907	AZ
119	1.94	1.818	2.091						AZ
121	1.108	1.285	1.226	1.01					AZ
127	0.497833	0.512833	2.15683	0.459833	3.33283	1.13483	1.20283	1.24583	AZ
128	1.059	1.061	1.291	1.09	1.018	1.141	0.979	2.013	AZ
129	0.639833	0.465833	0.732833	0.610833	0.756833	0.642833	0.651833	0.528833	AZ
130	0.916	0.649	0.779	0.763	0.962	0.761	0.97	0.784	AZ
131	0.333	0.362	0.454	0.504	0.358	0.393	0.289	0.233	AZ
133	0.711833	0.676833	0.569833	0.923833	0.565833	0.598833	0.784833	0.627833	AZ
136	1.94567	1.79267	1.71267	2.06067	1.86167	1.74267	1.99967	1.89367	AZ
138	0.914667	0.479667	0.871667	0.684667	0.819667	1.21667	1.22367	1.12367	AZ
139	1.107	1.242	1.963	1.547					AZ
141	0.508667	0.538667	1.31667	0.695667	0.525667	0.495667	0.432667	0.555667	AZ
142	0.973833	0.986833	0.853833	0.866833	0.910833	0.910833	0.978833	0.906833	AZ
143	1.70267	1.85967	1.94467	1.24667	2.68867	2.24367	2.19167	2.49367	AZ
144	0.7905	0.7725	0.8355	0.8235	0.7855	0.7345	0.8725	0.7985	AZ
147	1.19867	0.990667	1.58167	1.57467	1.38767	1.42167	1.52767	1.74167	AZ
149	1.123	1.308	1.89	1.58					AZ
151	0.643	0.761	0.802	0.751					AZ
COV007	0.7415		0.8195		0.7145			0.8655	AZ
COV011	1.1835		0.8415		1.2745			1.0395	AZ
COV013	0.7375		0.8135		0.6475			1.0085	AZ
COV016	1.3825		1.0145		0.8475			1.1485	AZ
COV018	2.8575		2.7985		3.4715			2.8535	AZ
COV025	2.9245		4.7805		4.7035			4.9175	AZ
MCC01	0.945		1.159		0.986		0.973		AZ
MS01	1.7175		3.1055		3.6825	4.9845		3.8635	AZ
132	1.7085	2.3325	2.388	4.952	3.581	4.696	4.759	3.898	AZ - Infected but without confirmation
115	6.0135	5.9975	6.5775	6.2105	6.9265	6.1455	6.5405	5.6395	AZ - Infected but without confirmation
134	1.884	1.781	2.634	2.314	1.937	2.3	2.188	1.816	AZ - Infected but without confirmation
77	1.199	1.023	4.5	2.904		3.983	3.509	2.543	Moderna
88	0.622	0.761	2.661	1.516		4.072	1.917		Moderna
89	1.716	1.904	2.565	1.975		4.631	2.501	2.366	Moderna
92	0.5175		4.0005	1.2855		1.5755		0.8105	Moderna
93	1.1145	1.2595	3.5855	2.7865		3.7855	2.9915	1.5205	Moderna
98	2.061	1.893	1.987	3.334		3.989	2.505	1.447	Moderna
103	1.394			1.536		2.278	1.467	1.7	Moderna
108	2.367	1.428		2.978		5.879	3.658	2.62	Moderna
110		0.959	2.446	1.346		2.797	2.022	1.429	Moderna
111	0.419	0.323	3.175	1.357			3.88	2.256	Moderna
113	2.6595	3.0255	3.9465	3.7815		3.8525	4.3875	4.1385	Moderna
124	0.6195	0.8255	1.2385	1.1645		2.3145	1.3845	1.8905	Moderna
146	0.5515	0.5855	4.8735	2.1725		6.1785	4.8525	3.8305	Moderna
150	0.837	0.671	5.142	1.906		4.678	3.21	1.294	Moderna
152	0.7855	1.0235	3.7085	2.1835		3.5535	2.4955	1.4345	Moderna
153	0.721	0.754	2.278	0.958		2.036	0.967	1.063	Moderna
154	0.819	0.49	1.563	0.892		2.286	1.243	0.934	Moderna
906	0.627	0.521	4.3435	1.0365		4.0555	2.4795	0.7895	Moderna
5	0.935	0.964	0.941	1.276		3.204	1.652	1.099	Pfizer
40	0.845	0.575	0.857	0.681		2.611	1.414	1.143	Pfizer
54	1.489	1.602	2.696	4.524		3.14	2.64	2.024	Pfizer
55	0.731	0.998	2.37	2.276		3.9	2.424	1.907	Pfizer
61	0.8105	1.0185	0.8195	0.8995		3.7085	1.5035	1.5695	Pfizer
66	1.7055	2.2035	4.0195	3.2315		4.1145	3.0325	2.8435	Pfizer
69	2.316	2.459	2.818	2.316		3.054	2.766	2.632	Pfizer
70	1.342	1.787	1.365	1.775		3.865	2.228	1.623	Pfizer
94	2.63	1.83	5.123	2.488		4.255	3.438	3.426	Pfizer
97	1.519	1.405	1.872	1.974		4.197	4.359	2.922	Pfizer
104	0.9655	0.8335	1.4235	1.6705		2.9745	2.4225	1.0095	Pfizer
122	0.364	0.385	0.764	0.496		4.579	1.665	0.771	Pfizer
901	1.904	2.077	1.754	2.039		4.045	3.243	2.44	Pfizer
903	1.098	0.759	1.63	1.383		2.224	2.231	1.169	Pfizer
904	0.8205	0.5315	2.2175	1.0015		4.0425	1.5175	1.0435	Pfizer
909	0.6225	0.3645	2.7795	2.5665			3.8575	3.2885	Pfizer
AP15	1.142	1.462	3.166	2.881		2.744	2.984	2.507	Pfizer
AP3	1.578	1.561	5.753	1.449		3.556	2.265	1.807	Pfizer
AP33	0.737	0.783	1.061	1.012		2.749	1.811	1.379	Pfizer
AP39	0.953	1.474	1.533	1.09					Pfizer
AP52	2.641	2.708	3.19	3.207		5.142	3.542	3.677	Pfizer
AP57	2.008	1.766	2.682	1.958		3.801	1.771	1.735	Pfizer
AP6	1.2025	0.9465	1.7755	1.0935		4.1505	3.1615	1.9835	Pfizer
AP8	0.5595	0.5805	1.2985	1.0925			2.2975	1.3695	Pfizer
11	1.019	1.176	1.653	1.328		3.431	2.835	1.389	Pfizer
20			0.698667	0.647667		2.21067	0.966667	0.676667	Pfizer
87	3.70167	3.23367	3.92067	4.45867		4.02867	3.98467	3.95567	Pfizer
902	0.866667	0.845667	1.82867	1.75767		3.78067	2.17467	1.66367	Pfizer
82	0.572	4.386	4.225	3.31		4.386	2.244	2.023	Preinfected-Vaccinated
90	2.741	3.26	4.618	3.753					Preinfected-Vaccinated
99	1.306		4.868						Preinfected-Vaccinated
900	2.667	4.44	4.826	5.202		4.977	5.817	4.634	Preinfected-Vaccinated
AP30	2.4985	4.1705	2.8515	2.7815					Preinfected-Vaccinated
AP65	4.2905	5.3525	5.3705	4.9305		5.0945	4.1455	5.4885	Preinfected-Vaccinated
COVID22	0.3325					3.5045		3.7315	Preinfected-Vaccinated
COVID3			6.7055			3.5155		3.7595	Preinfected-Vaccinated
Negative and positive controls (infected and prepandemic)
3A	3.656	SARS-CoV-2
13A	3.624	SARS-CoV-2
16A	5.086	SARS-CoV-2
22_Infec	3.068	SARS-CoV-2
BCN1	3.911	SARS-CoV-2
BCN3	3.533	SARS-CoV-2
BCN4	3.688	SARS-CoV-2
BCN7	5.899	SARS-CoV-2
Z001	3.842	SARS-CoV-2
Z007	4.141	SARS-CoV-2
G007A	5.2315	SARS-CoV-2
G012C	5.1745	SARS-CoV-2
G014	4.9735	SARS-CoV-2
G016	2.3775	SARS-CoV-2
1A	5.58683	SARS-CoV-2
7L	5.36617	SARS-CoV-2
9A	5.2145	SARS-CoV-2
9B	4.96517	SARS-CoV-2
17_Inf	3.3105	SARS-CoV-2
471-San	0.597	Pre-pandemic
432_San	1.983	Pre-pandemic
526_San	1.592	Pre-pandemic
522_San	0.892	Pre-pandemic
503_San	1.03	Pre-pandemic
435_San	0.976	Pre-pandemic
017_San	0.341	Pre-pandemic
021_San	0.009	Pre-pandemic
039_San	1.067	Pre-pandemic
23_San	0.891833	Pre-pandemic
31_San	0.627167	Pre-pandemic
447_San	0.711167	Pre-pandemic
547_San	1.5765	Pre-pandemic
6_San	0.534167	Pre-pandemic
451-07	0.957	Pre-pandemic
452-07	1.269	Pre-pandemic
501-07	1.021	Pre-pandemic
409-08	2.16	Pre-pandemic
431-08	2.119	Pre-pandemic
506-08	1.06	Pre-pandemic

## Sheet: OD titration_curves_IgA
Sample ID	reciprocal dilution 1	reciprocal dilution 4	reciprocal dilution 16	reciprocal dilution 64	reciprocal dilution 256	reciprocal dilution 1024	AUC	Endpoint-Titer	Vacuna
116	1.72133	0.397333	0.166333	0.0463333	0.0163333	0.00433333	25.28	0.646183	AZ
118	1.29033	0.701333	0.233333	0.0773333	0.0193333	0.00533333	34.46		AZ
127	3.50133	1.35733	0.603333	0.150333	0.0493333	0.0153333	80.8	1.4772	AZ
128	1.25133	0.629333	0.225333	0.0823333	0.0373333	0.0123333	45.55		AZ
129	1.45433	0.641333	0.227333	0.0803333	0.0303333	0.00933333	41.25	0.137006	AZ
136	2.887	0.959	0.47	0.16	0.047	0.012	71.99	1.08718	AZ
138	1.669	0.573	0.175	0.051	0.013	0.003	25.56	0.472665	AZ
130	1.054	0.491	0.246	0.106	0.045	0.019	54.26	0.17168	AZ
131	0.98	0.243	0.088	0.023	0.01	0.006	15.8	0.361894	AZ
133	0.921	0.437	0.205	0.094	0.04	0.013	46.28	0.131884	AZ
MS01	3.14667	3.02467	0.815667	0.164667	0.0326667	0.0156667	93.67	6.12894	AZ
141	0.610667	0.247667	0.118667	0.0456667	0.0116667	0.00266667	18.78	0.0896733	AZ
142	1.15567	0.961667	0.393667	0.114667	0.0256667	0.0106667	51.27		AZ
143	3.12367	1.61167	0.717667	0.238667	0.0726667	0.0206667	110.1	1.4212	AZ
132	2.9435	2.7545	1.2705	0.5295	0.1525	0.0435	216.6	3.56915	AZ
144	2.1585	0.8275	0.3255	0.1055	0.0305	0.0165	52.85	0.720658	AZ
147	2.4305	1.7385	0.7475	0.2945	0.0845	0.0195	122.5	0.262291	AZ
88	6.33833	4.62233	2.23033	0.802333	0.215333	0.0673333	336.2	12.0639	Moderna
89	5.84933	5.07533	2.70033	0.906333	0.253333	0.0623333	381.8	16.5455	Moderna
92	3.75333	1.59833	0.637333	0.192333	0.0553333	0.0153333	91.92	1.75584	Moderna
98	5.41833	3.43933	1.68033	0.511333	0.123333	0.0463333	222.3	6.74049	Moderna
103	2.76733	1.36633	0.485333	0.161333	0.0513333	0.0293333	83.88	1.06812	Moderna
108	6.225	6.279	4.847	3.049	1.139	0.348	1248	76.6367	Moderna
110	4.309	2.249	0.869	0.248	0.078	0.021	124.7	2.91048	Moderna
150	5.951	5.386	3.89	1.624	0.535	0.151	675.7	32.1555	Moderna
146	6.092	6.216	4.314	1.878	0.694	0.178	812	39.5131	Moderna
124	4.086	2.013	0.674	0.18	0.052	0.013	93	2.49088	Moderna
152	5.54067	4.30067	2.16867	0.787667	0.192667	0.0496667	312	11.4851	Moderna
153	3.54667	1.53167	0.504667	0.161667	0.0456667	0.0116667	78.09	1.67868	Moderna
77	5.9165	4.7365	2.3135	0.8445	0.2305	0.0565	347.5	13.2462	Moderna
93	5.3845	4.2685	2.3475	0.8255	0.2065	0.0515	328.5	12.4688	Moderna
154	3.5585	1.6345	0.5475	0.1575	0.0405	0.0115	76.78	1.78389	Moderna
906	4.6695	2.6985	1.0345	0.2675	0.0635	0.0155	126.8	4.00847	Moderna
5	5.03033	3.29733	1.32033	0.427333	0.117333	0.0293333	190.4	5.82999	Pfizer
40	4.16233	2.68633	0.912333	0.276333	0.0713333	0.0193333	128.2	3.93536	Pfizer
54	5.70633	4.53133	2.31533	0.695333	0.226333	0.0583333	326.1	12.5997	Pfizer
55	5.86233	5.12433	2.78533	0.995333	0.288333	0.0653333	413.4	17.5236	Pfizer
61	5.40633	3.44433	1.54533	0.478333	0.119333	0.0343333	207.8	6.50964	Pfizer
66	5.074	3.948	1.759	0.57	0.152	0.036	245.2	8.93345	Pfizer
69	4.837	3.643	1.591	0.511	0.181	0.052	250.5	7.55394	Pfizer
70	5.779	4.583	2.731	0.774	0.204	0.056	337.3	15.1524	Pfizer
94	4.831	2.788	1.27	0.428	0.114	0.035	185.8	4.29778	Pfizer
97	4.855	3.794	1.711	0.559	0.15	0.041	241.9	8.4248	Pfizer
902	5.19167	3.19267	1.34867	0.424667	0.102667	0.0256667	182.6	5.51574	Pfizer
AP33	4.90067	3.21167	1.50567	0.482667	0.116667	0.0306667	202.6	5.85342	Pfizer
AP52	5.68767	4.86467	2.61467	0.930667	0.223667	0.0616667	366.5	15.8231	Pfizer
AP57	4.83267	4.57567	1.92267	0.585667	0.147667	0.0466667	258.7	11.7397	Pfizer
901	6.14667	5.24167	2.63967	0.863667	0.230667	0.0636667	366.9	16.0884	Pfizer
903	4.30467	2.29267	0.779667	0.233667	0.0456667	0.0156667	103.4	3.03172	Pfizer
904	5.24967	2.98967	1.09167	0.353667	0.0856667	0.0206667	154.9	4.73613	Pfizer
AP15	5.50867	2.63767	1.07667	0.305667	0.0836667	0.0236667	146.6	3.87958	Pfizer
AP3	5.80267	4.38767	2.10567	0.595667	0.162667	0.0396667	269.9	11.0005	Pfizer
104	5.0135	3.6555	1.6085	0.5655	0.1665	0.0375	245.4	7.53517	Pfizer
AP6	5.9785	5.3035	3.0645	1.0875	0.2815	0.0695	433	20.1812	Pfizer
11	4.9715	3.8435	1.6455	0.5715	0.1495	0.0405	241.5	8.3139	Pfizer
20	3.4975	1.8125	0.6625	0.2235	0.0525	0.0155	96.69	1.90725	Pfizer
87	4.7845	4.0465	2.2735	0.8975	0.1735	0.0435	313.4	12.1458	Pfizer
122	5.6645	4.6415	1.9185	0.7125	0.1835	0.0515	294.2	11.1299	Pfizer
Negative controls (prepandemic) for Cut-off calculations:
039-San	1.6775	0.8825	0.5345	0.1965	0.0455	0.0325
435-San	1.9035	1.2285	0.5125	0.1775	0.0515	0.0135
471-San	1.3445	1.5205	0.7485	0.2825	0.0785	0.0335
432-San	0.8015	0.6885	0.3485	0.1305	0.0325	0.0075
526-San	2.5545	2.2845	1.3865	0.3945	0.1115	0.0245
522-San	1.1525	1.1575	0.4875	0.1535	0.0405	0.0095
023-San	1.6665	1.0695	0.5375	0.1885	0.0435	0.0115
017-San	1.7095	0.4955	0.1365	0.0325	0.0055	0.0015
021-San	0.0135	0.0025	-0.0025	-0.0035	-0.0025	-0.0055
031-San	0.8115	0.4135	0.1375	0.0445	0.0095	-0.0005
447-San	1.0295	0.5685	0.2285	0.0595	0.0195	0.0005
547-San	2.0855	1.6285	0.6995	0.2115	0.0665	0.0125
006-San	1.3585	0.7915	0.1945	0.0645	0.0225	0.0035

## Sheet: IgG_Log AU
SampleID	Pre-1st	Post-7d	Post-15d	Post-21/28d	Pre-2nd	Post-7d (2)	Post-15d (2)	Post-30d (2)	Vaccine
114	0.136721	0.136721	0.136721	1.70672					AZ
116	0.113943	0.113943	0.113943	0.1139	0.703792	2.01534	1.94385	1.8951	AZ
118	0.113943	0.113943	0.113943		1.21046	1.92985	1.96404	1.9454	AZ
119	0.136721	0.136721	0.136721						AZ
121	0.136721	0.136721	1.37161	1.82302					AZ
127	0.113943	0.113943	1.37703	0.113943	2.47818	2.35418	3.46465	2.95449	AZ
128	0.113943	0.113943	0.113943	1.75687	1.46539	2.11376	1.77012	1.9246	AZ
129	0.113943	0.113943	0.113943	1.49183	1.49787	1.8123	1.95441	1.95234	AZ
130	0.113943	0.113943	0.113943	1.58514	1.46896	1.81474	1.88809	1.93565	AZ
131	0.113943	0.113943	0.113943	1.74725	1.3181	1.45809	1.47073	1.33377	AZ
133	0.70068	0.526196	0.953574	2.21518	0.113943	0.113943	1.56555	2.20635	AZ
136	0.522498	0.113943	1.3998	2.06518	1.49246	2.57312	2.706	2.52917	AZ
138	0.113943	0.113943	0.971933	1.70185	1.67846	2.25049	2.35794	2.22832	AZ
139	0.136721	0.136721	1.62556	1.63377					AZ
141	0.113943	0.113943	0.673381	1.51108	0.971933	1.97083	1.93439	1.89225	AZ
142	0.113943	0.113943	0.113943	1.41134	0.98303	1.7566	1.99394	1.99641	AZ
143	1.92177	0.113943	0.479189	0.113943	1.58993	2.61064	2.72119	2.97393	AZ
144	0.113943	0.113943	0.113943	1.06978	0.336342	1.79572	1.93148	1.9018	AZ
147	0.113943	0.113943	0.955525	1.95814	1.61221	2.09251	2.21297	2.14368	AZ
149	0.136721	0.136721	1.22071	1.89061					AZ
151	0.136721	0.136721	0.136721	0.862984					AZ
COV007	0.113943		1.74736		1.60725			1.65693	AZ
COV011	0.113943		1.51043		1.32788			1.41916	AZ
COV013	0.264222		1.72442		1.56686			2.00103	AZ
COV016	0.113943		1.47192		1.37789			2.77958	AZ
COV018	0.113943		1.76359		1.44958			2.11219	AZ
COV025	0.113943		2.6062		2.28193			2.36074	AZ
MCC01	1.91553		2.02106		2.02837		2.02837		AZ
MS01	0.113943		0.690472		1.35533	1.42834		1.72218	AZ
77	0.136721	0.136721	1.72763	2.15576		2.57444	3.09874	3.12435	Moderna
88	0.136721	0.136721	2.40306	2.46952		3.04048	3.07124		Moderna
89	0.136721	0.136721	1.6981	2.15502		3.47712	3.47712	3.47712	Moderna
92	0.136721		2.04161	2.06022		2.59393		2.66938	Moderna
93	0.672033	1.2173	2.25109	2.33858		3.47712	2.90682	2.74868	Moderna
98	0.136721	0.136721	0.136721	3.0292		3.04327	3.17012	2.42273	Moderna
103	0.136721			2.13837		3.32349	3.40044	3.06762	Moderna
108	0.136721	0.136721		2.04431		3.24027	3.14987	2.99727	Moderna
110		0.136721	2.04135	2.13419		3.10129	3.03518	2.92103	Moderna
111	0.136721	0.136721	1.5299	1.91268			3.021	3.0121	Moderna
113	0.136721	0.136721	2.0106	2.52788		3.2958	3.42037	3.64806	Moderna
124	0.136721	0.136721	1.14235	2.17734		3.21073	3.06721	3.06176	Moderna
146	0.00630469	0.502578	1.8551	2.4161		3.35143	3.47712	3.47712	Moderna
150	0.136721	0.136721	1.7134	1.94035		3.09587	3.11581	2.84288	Moderna
152	0.136721	0.136721	2.03178	2.58147		3.22024	3.27142	3.12737	Moderna
153	0.136721	0.136721	1.4893	1.65462		2.33203	2.49986	2.42566	Moderna
154	0.136721	0.136721	1.73629	2.02744		2.4582	2.65508	2.38025	Moderna
906	0.564182	0.613225	1.9927	2.10675		2.93199	2.71611	2.75439	Moderna
5	0.136721	0.136721	1.11922	1.69171		2.76793	2.6994	2.3877	Pfizer
11	1.19501	1.42022	1.59399	1.83511		2.75799	2.80856	2.61531	Pfizer
20	0.136721	0.136721	1.12239	1.70377		3.1519	3.19268	2.90741	Pfizer
40	0.136721	0.136721	1.19791	1.40843		2.52103	2.80697	2.91979	Pfizer
54	0.136721	0.136721	1.59699	3.47712		2.24285	2.69056	2.58383	Pfizer
55	0.136721	0.136721	1.89337	2.08857		3.47712	3.47712	3.47712	Pfizer
61	0.136721	0.136721	0.136721	1.7313		2.80657	2.9898	2.99799	Pfizer
66	0.136721	0.136721	1.90622	1.68986		2.70597	3.0192	2.82072	Pfizer
69	0.136721	0.136721	1.70599	2.03721		2.70908	3.47712	3.47712	Pfizer
70	0.136721	0.136721	0.136721	1.99638		2.58947	2.78567	2.89228	Pfizer
87	0.136721	0.136721	1.12701	1.9732		2.86354	3.38811	3.23353	Pfizer
94	0.136721	0.136721	1.575	1.56034		2.7392	2.75471	2.73021	Pfizer
97	0.136721	0.136721	1.84898	2.01069		2.84587	3.32413	3.45281	Pfizer
104	0.535339	0.535339	1.64147	1.86376		3.47712	3.47712	3.08263	Pfizer
122	0.113943	0.113943	1.76501	1.94909		3.02486	3.34264	2.77455	Pfizer
901	0.835462	0.569742	0.136721	1.40145		3.1792	2.92878	3.14931	Pfizer
902	0.136721	0.136721	1.47532	1.56185		2.95988	2.79521	2.44284	Pfizer
903	0.136721	0.136721	1.41903	1.80979		2.40737	3.00466	2.79155	Pfizer
904	0.00630469	0.136721	1.49761	1.82883		3.52049	3.47712	3.47712	Pfizer
909	0.136721	0.136721	2.33312	3.12969			3.47712	3.47712	Pfizer
AP15	0.136721	0.136721	2.08135	2.28646		2.96287	2.87609	2.92839	Pfizer
AP3	0.136721	0.136721	1.85419	0.136721		2.7545	2.51593	2.59328	Pfizer
AP33	0.136721	0.136721	0.136721	0.136721		2.45235	2.71779	2.73861	Pfizer
AP39	0.136721	1.14121	1.43564	1.14552					Pfizer
AP52	0.136721	0.136721	1.51076	1.83745		2.90931	3.01608	3.02462	Pfizer
AP57	0.136721	0.136721	1.48784	1.94759		2.79393	2.78216	2.61604	Pfizer
AP6	0.136721	0.136721	1.40494	1.57729		2.488	3.02261	2.74241	Pfizer
AP8	0.136721	0.136721	1.6018	1.6497			2.437	2.45527	Pfizer
82	0.136721	2.27266	2.46896	2.43134		2.49766	2.27977	2.30581	Preinfected-Vaccinated
90	1.6099	3.35845	3.19513	3.44186					Preinfected-Vaccinated
99	0.841891		3.44186						Preinfected-Vaccinated
900	1.94312	2.69102	3.20444	3.2451		3.50809	3.38005	3.30525	Preinfected-Vaccinated
AP30	3.55826	3.70604	3.4747	3.47712					Preinfected-Vaccinated
AP65	2.20664	2.42398	3.47712	3.47712		3.47712	3.47712	3.47712	Preinfected-Vaccinated
COVID22	0.136721					2.93107		2.77616	Preinfected-Vaccinated
COVID3			3.70357			2.85961		2.58938	Preinfected-Vaccinated
115	0.512397	0.673832	0.990934	1.06978	1.01992	1.74001	1.7794	1.69734	AZ - Infected but without confirmation
132	1.13342	1.21922	1.34738	1.5193	1.56187	1.7233	1.93864	1.89188	AZ - Infected but without confirmation
134	1.12433	2.00341	2.50613	2.4508	1.98079	2.06357	2.00923	1.91036	AZ - Infected but without confirmation
Negative and positive controls (infected and prepandemic)
1A	2.05398	SARS-CoV-2
7L	2.20478	SARS-CoV-2
9A	2.48136	SARS-CoV-2
9B	2.45565	SARS-CoV-2
17_Inf	1.84866	SARS-CoV-2
3A	0.136721	SARS-CoV-2
13A	0.136721	SARS-CoV-2
16A	1.82685	SARS-CoV-2
22_Infec	0.136721	SARS-CoV-2
BCN1	2.37097	SARS-CoV-2
BCN3	2.27463	SARS-CoV-2
BCN4	0.136721	SARS-CoV-2
BCN7	1.60593	SARS-CoV-2
Z001	2.00544	SARS-CoV-2
Z007	0.729878	SARS-CoV-2
G007A	1.88186	SARS-CoV-2
G012C	1.8492	SARS-CoV-2
G014	1.74292	SARS-CoV-2
G016	1.94907	SARS-CoV-2
017_San	0.136721	Pre-pandemic
021_San	0.136721	Pre-pandemic
039_San	0.136721	Pre-pandemic
455_San	0.136721	Pre-pandemic
471_San	0.136721	Pre-pandemic
432_San	0.136721	Pre-pandemic
526_San	0.136721	Pre-pandemic
522_San	0.136721	Pre-pandemic
23_San	0.136721	Pre-pandemic
31_San	0.136721	Pre-pandemic
447_San	0.136721	Pre-pandemic
547_San	0.136721	Pre-pandemic
6_San	0.136721	Pre-pandemic
451-07	0.136721	Pre-pandemic
452-07	-0.522879	Pre-pandemic	*Considered 0,137 for statitical analysis and plotting
501-07	0.136721	Pre-pandemic
409-08	0.136721	Pre-pandemic
431-08	0.136721	Pre-pandemic
506-08	0.845098	Pre-pandemic

## Sheet: IgG_OD
SampleID	Pre-1st	Post-7d	Post-15d	Post-21/28d	Pre-2nd	Post-7d (2)	Post-15d (2)	Post-30d (2)	Vaccine
114	0.01	0.009	0.049	0.674					AZ
116	0.01	0.013	0.016	0.049	0.055	1.191	0.934	0.789	AZ
118	0.024	-0.001	0.046		0.098	0.89	1.001	0.939	AZ
119	0.043	0.058	0.057						AZ
121	0.035	0.05	0.282	0.921					AZ
127	0.0156667	0.0146667	0.140667	0.0156667	3.67467	2.81867	7.66967	6.56967	AZ
128	0.016	0.01	0.032	0.487	0.187	0.51	0.874	1.642	AZ
129	0.00566667	0.0106667	0.0176667	0.202667	0.206667	0.580667	0.917667	0.911667	AZ
130	0.017	0.011	0.039	0.272	0.189	0.596	0.77	0.908	AZ
131	0.014	0.023	0.039	0.471	0.125	0.183	0.19	0.13	AZ
133	0.0286667	0.0236667	0.0446667	1.98467	0.00866667	0.0136667	0.257667	1.93767	AZ
136	0.043	0.036	0.197	1.49	0.259	4.454	5.219	4.178	AZ
138	0.015	0.01	0.071	0.495	0.46	2.418	3.072	2.292	AZ
139	0.031	0.043	0.476	0.484					AZ
141	0.005	0.007	0.048	0.274	0.071	1.134	1.017	0.895	AZ
142	0.00966667	0.00766667	0.0106667	0.156667	0.0476667	0.483667	1.03867	1.04667	AZ
143	0.979	0.012	0.042	0.009	0.349	4.682	5.298	6.313	AZ
144	0.00725	0.00525	0.01125	0.08925	0.02425	1.01425	1.55725	1.42225	AZ
147	0.018	0.015	0.069	1.092	0.374	1.608	2.207	1.847	AZ
149	0.005	0.007	0.199	1.102					AZ
151	0.016	0.021	0.054	0.164					AZ
COV007	0.01125		0.86425		0.53625			0.63625	AZ
COV011	0.01225		0.38325		0.20425			0.27925	AZ
COV013	0.02325		0.80025		0.46625			1.91025	AZ
COV016	0.01225		0.33525		0.24225			6.52425	AZ
COV018	0.01225		0.91225		0.31025			2.57525	AZ
COV025	0.01625		5.82025		3.75425			4.31625	AZ
MCC01	0.847		1.214		1.244		1.244		AZ
MS01	0.01325		0.03625		0.22425	0.28825		0.79425	AZ
132	0.10825	0.14225	0.21825	0.39525	0.45825	0.79725	1.59125	1.37925	AZ - Infected but without confirmation
115	0.02825	0.03525	0.07125	0.08925	0.07725	0.84325	0.96125	0.73025	AZ - Infected but without confirmation
134	0.10525	1.92325	5.27125	4.92625	1.80225	2.27025	1.95525	1.46025	AZ - Infected but without confirmation
77	0.026	0.015	0.456	1.804		4.593	6.469	6.502	Moderna
88	0.005	0.01	2.912	3.317		6.703	6.831		Moderna
89	0.055	0.074	0.417	1.8		7.54	7.199	7.331	Moderna
92	0.025		1.129	1.184			3.897	4.386	Moderna
93	0.0205	0.0795	2.8695	3.4955		7.3155	6.3895	5.9135	Moderna
98	0.058	0.055	0.097	6.995		7.025	7.249	4.389	Moderna
110		0.038	1.623	2.032		7.156	6.956	6.534	Moderna
111	0.012	0.014	0.584	1.576			6.977	6.957	Moderna
113	0.059	0.061	1.043	3.47		7.103	7.314	7.542	Moderna
124	0.018	0.023	0.216	1.593		6.909	6.466	6.446	Moderna
146	0.014	0.017	0.839	4.052		6.894	7.159	7.234	Moderna
150	0.019	0.025	0.562	0.982		6.928	7.003	5.702	Moderna
152	0.05	0.053	1.101	3.816		6.933	7.052	6.671	Moderna
153	0.01	0.007	0.343	0.49		2.509	3.509	3.047	Moderna
154	0.016	0.015	1.002	2.078		4.606	5.697	4.125	Moderna
906	0.018	0.019	1.352	1.938		6.445	5.784	5.935	Moderna
108	0	0.015		1.635		7.484	7.284	6.827	Moderna
103	0.034			2.052		7.63	7.738	7.058	Moderna
104	0.0175	0.0175	0.3795	0.8655		7.2435	7.0825	6.6905	Pfizer
5	0.044	0.024	0.191	0.534		5.251	4.815	2.822	Pfizer
40	0.032	0.022	0.149	0.203		4.243	5.77	6.125	Pfizer
54	0.017	0.018	0.313	7.208		2.316	5.258	4.652	Pfizer
55	0.07	0.05	0.776	1.467		7.412	7.08	7.327	Pfizer
61	0.111	0.16	0.152	0.528		5.229	6.158	6.193	Pfizer
66	0.053	0.016	0.801	0.482		4.619	6.281	5.31	Pfizer
69	0.006	0.032	0.427	1.245		5.35	7.159	6.806	Pfizer
70	0.023	0.025	0.089	1.09		4.687	5.688	6.05	Pfizer
94	0.03	0.029	0.474	0.456		5.651	5.736	5.601	Pfizer
97	0.051	0.059	0.987	1.503		6.2	7.631	7.799	Pfizer
122	0.004	0.005	0.501	0.951		7.168	7.638	6.228	Pfizer
901	0.15	0.134	0.112	0.29		7.221	6.174	7.122	Pfizer
903	0.021	0.019	0.317	0.889		3.587	6.853	5.931	Pfizer
904	0.014	0.011	0.22	0.763		6.946	7.15	7.309	Pfizer
909	0.013	0.01	3.456	6.743			7.074	7.26	Pfizer
AP15	0.111	0.065	1.305	2.083		7.197	6.396	6.879	Pfizer
AP3	0.005	0.038	0.777	0.003		5.296	3.405	3.966	Pfizer
AP33	0.026	0.026	0.09	0.089		2.987	4.977	5.157	Pfizer
AP39	0.087	0.238	0.46	0.24					Pfizer
AP52	0.035	0.046	0.556	1.303		6.69	6.966	6.985	Pfizer
AP57	0.014	0.006	0.342	1		5.411	5.339	4.268	Pfizer
AP6	0.0025	0.0025	0.1555	0.2975		4.5445	6.6085	5.8895	Pfizer
AP8	0.0075	0.0085	0.3265	0.3915			4.1985	4.3245	Pfizer
11	0.095	0.164	0.28	0.64		6.14	6.398	5.244	Pfizer
20	0.011	0.006	0.096	0.498		6.723	6.79	6.1	Pfizer
87	0.005	0.007	0.097	1.142		5.939	7.013	6.849	Pfizer
902	0.006	0.005	0.246	0.32		6.271	5.654	3.62	Pfizer
82	0.094	3.453	4.671	4.442		4.842	3.497	3.659	Preinfected-Vaccinated
90	0.52	7.682	7.39	7.787					Preinfected-Vaccinated
99	0.103		7.787						Preinfected-Vaccinated
900	1.699	5.868	7.297	7.348		7.562	7.479	7.413	Preinfected-Vaccinated
AP30	7.471	7.578	7.384	7.682					Preinfected-Vaccinated
AP65	2.5645	4.1075	7.0845	7.1645		7.5095	7.0745	7.0465	Preinfected-Vaccinated
COVID22	0.00325					6.91325		6.51325	Preinfected-Vaccinated
COVID3			7.44425			6.75225		5.73525	Preinfected-Vaccinated
Negative and positive controls (infected and prepandemic)
1A	1.55167	SARS-COV-2
7L	2.32733	SARS-COV-2
9A	4.05144	SARS-COV-2
9B	3.73867	SARS-COV-2
17_Inf	0.956889	SARS-COV-2
G007A	0.754	SARS-COV-2
G012C	0.696	SARS-COV-2
G014	0.542	SARS-COV-2
G016	0.892	SARS-COV-2
3A	0.078	SARS-COV-2
13A	0.03	SARS-COV-2
16A	1.268	SARS-COV-2
22_Infec	0.037	SARS-COV-2
BCN1	4.067	SARS-COV-2
BCN3	2.21	SARS-COV-2
BCN4	0.107	SARS-COV-2
BCN7	0.439	SARS-COV-2
Z001	1.156	SARS-COV-2
Z007	0.142	SARS-COV-2
23_San	0.022	Pre-pandemic
31_San	0.0423333	Pre-pandemic
447_San	0.024	Pre-pandemic
547_San	0.0626667	Pre-pandemic
6_San	0.0853333	Pre-pandemic
017_San	0.006	Pre-pandemic
021_San	0.115	Pre-pandemic
039_San	0.005	Pre-pandemic
455_San	0.037	Pre-pandemic
471_San	0.089	Pre-pandemic
432_San	0.024	Pre-pandemic
526_San	0.07	Pre-pandemic
522_San	0.012	Pre-pandemic
451-07	0.01125	Pre-pandemic
452-07	0.02025	Pre-pandemic
501-07	0.00725	Pre-pandemic
409-08	0.01125	Pre-pandemic
431-08	0.01025	Pre-pandemic
506-08	0.05125	Pre-pandemic

## Sheet: OD titration_curves_IgG
Sample ID	reciprocal dilution 1	reciprocal dilution 4	reciprocal dilution 16	reciprocal dilution 64	reciprocal dilution 256	reciprocal dilution 1024	AUC	Endpoint-Titer	Vacuna
116	2.76933	0.598333	0.158333	0.0393333	0.00733333	0.00133333	21.8	10.7014	AZ
118	2.52933	0.629333	0.171333	0.0423333	0.00933333	-0.00966667	21.18	12.1307	AZ
127	7.32233	6.70133	3.10133	0.791333	0.192333	0.0513333	360.9	235.44	AZ
129	3.35233	0.767333	0.206333	0.0513333	0.00833333	0.00633333	29.22	14.2119	AZ
136	7.70933	4.84133	1.85033	0.400333	0.0973333	0.0253333	207.5	128.596	AZ
138	6.90233	2.81933	0.800333	0.201333	0.0483333	0.0143333	108	60.8757	AZ
130	2.98967	0.676667	0.194667	0.0486667	0.00966667	0.00266667	27.24	12.6918	AZ
131	0.701667	0.160667	0.0456667	0.00866667	0.00166667	0.00166667	6.449	3.16694	AZ
133	1.14567	0.243667	0.0716667	0.0186667	0.0676667	0.00566667	42.93	4.62691	AZ
141	2.73867	0.705667	0.173667	0.0416667	0.00866667	0.000666667	24.37	13.3197	AZ
132	6.79633	2.90833	0.787333	0.183333	0.0443333	0.0183333	105.6	56.1886	AZ
142	5.41033	1.25233	0.311333	0.0773333	0.0153333	0.00333333	44.43	22.313	AZ
143	7.60733	6.21133	2.04433	0.510333	0.138333	0.0273333	257.1	119.4	AZ
144	5.84633	1.40333	0.372333	0.101333	0.0233333	0.00433333	55.15	27.0092	AZ
147	7.01533	2.78333	0.734333	0.186333	0.0483333	0.00833333	101.8	53.7025	AZ
MCC01	5.61233	1.52433	0.397333	0.0893333	0.0243333	-0.00266667	52.93	30.1021	AZ
128	4.065	0.905	0.209	0.051	0.014	0.004	33.53	15.6998	AZ
77	7.31433	7.27733	4.59833	1.39333	0.363333	0.0843333	577.1	517.42	Moderna
88	7.48833	6.58933	3.09233	0.762333	0.199333	0.0433333	356.9	206.663	Moderna
89	7.42633	7.19033	6.75333	2.81433	0.800333	0.178333	1058	600.044	Moderna
103	7.24833	7.00133	4.23733	1.37033	0.311333	0.0763333	533.4	408.558	Moderna
93	7.32533	6.39633	2.88533	0.839333	0.192333	0.0453333	355.6	244.508	Moderna
98	7.65533	6.95033	3.97333	1.15333	0.278333	0.0623333	478.4	319.459	Moderna
108	7.70633	6.55833	3.59433	1.05633	0.265333	0.0613333	445.9	300.595	Moderna
110	7.80533	6.61933	2.93933	0.878333	0.247333	0.0583333	395.7	330.728	Moderna
111	7.77033	7.37033	4.50233	1.38933	0.342333	0.0853333	565.5	441.517	Moderna
124	7.79233	7.31633	4.32433	1.27133	0.345333	0.0783333	544.4	440.913	Moderna
146	7.54367	7.38367	7.26367	5.00067	1.35667	0.331667	1664	869.628	Moderna
150	7.46067	6.69367	3.17867	0.978667	0.234667	0.0526667	407.4	352.738	Moderna
152	7.31467	7.28467	4.99467	1.62067	0.386667	0.0766667	625.3	454.75	Moderna
153	7.18667	3.66167	1.09967	0.302667	0.164667	0.0166667	193.3	96.3446	Moderna
113	7.45833	7.49533	6.15233	2.10333	0.505333	0.118333	792	930.082	Moderna
154	6.57333	5.74533	2.36233	0.628333	0.144333	0.0303333	279.8	153.362	Moderna
906	7.228	5.829	2.123	0.601	0.161	0.041	283.4	163.778	Moderna
5	7.03933	5.97433	2.06333	0.568333	0.139333	0.0303333	263.7	136.58	Pfizer
40	7.63033	6.22133	2.42333	0.639333	0.165333	0.0373333	300.9	171.075	Pfizer
54	7.27633	5.76633	1.93133	0.554333	0.142333	0.0303333	258.2	136.676	Pfizer
55	7.42533	7.43533	6.97533	3.27533	0.857333	0.198333	1157	593.621	Pfizer
61	7.23233	6.66933	3.00733	0.848333	0.231333	0.0413333	379.5	434.795	Pfizer
66	7.40033	6.70433	3.06933	0.905333	0.254333	0.0583333	406.2	561.473	Pfizer
69	7.41833	7.17433	5.26333	1.64733	0.472333	0.116333	691.6	743.923	Pfizer
70	7.24033	6.43733	2.70833	0.730333	0.196333	0.0413333	337.8	235.408	Pfizer
94	7.78033	4.98333	1.60033	0.466333	0.117333	0.0333333	221.8	122.823	Pfizer
97	7.81033	7.50333	7.11633	4.45533	1.37833	0.342333	1609	3425.89	Pfizer
104	7.82533	7.40333	4.99433	1.53333	0.371333	0.0873333	612.5	422.786	Pfizer
901	7.71633	7.04533	4.01133	1.32633	0.325333	0.0773333	529.4	430.316	Pfizer
903	7.58333	7.03233	3.90133	1.22733	0.297333	0.0793333	501.3	421.465	Pfizer
904	7.79033	7.65333	5.09833	1.80533	0.459333	0.116333	703.5	695.63	Pfizer
902	7.52867	5.69767	2.40667	0.706667	0.167667	0.0346667	305.2	197.853	Pfizer
122	7.43167	6.30767	2.81367	0.800667	0.192667	0.0436667	348.5	227.633	Pfizer
20	7.21367	6.79367	3.44467	0.890667	0.216667	0.0456667	393.9	261.249	Pfizer
11	7.10867	6.20667	2.78667	0.887667	0.213667	0.0396667	365.5	293.295	Pfizer
AP8	7.41067	5.76167	2.26067	0.609667	0.149667	0.0326667	280	161.511	Pfizer
AP6	7.21267	6.96367	3.87767	1.13467	0.276667	0.0616667	472.4	386.575	Pfizer
AP57	7.10367	6.09167	2.24467	0.622667	0.139667	0.0306667	277.6	154.796	Pfizer
909	7.447	7.143	6.967	4.172	1.258	0.342	1510	849.238	Pfizer
AP15 2-20	7.097	6.338	2.565	0.621	0.156	0.041	300.3	160.063	Pfizer
AP3	6.951	4.103	1.315	0.352	0.088	0.022	173.6	97.1003	Pfizer
AP33	7.14	5.24	1.805	0.476	0.123	0.031	232.2	121.392	Pfizer
AP52	7.239	6.888	4.16	1.304	0.324	0.08	530	416.471	Pfizer
87	7.335	7.108	4.693	1.497	0.352	0.089	587.9	430.9	Pfizer
Negative controls (prepandemic) for Cut-off calculations:
039-San	0.0173333	0.00233333	0.0213333	0.00933333	0.00233333	0.000333333
435-San	0.0253333	0.00233333	0.0203333	0.00833333	-0.00166667	-0.00166667
017-San	0.0233333	0.00133333	-0.000666667	-0.00766667	-0.00266667	-0.00266667
021-San	0.294333	0.0863333	0.0233333	0.00733333	0.00433333	0.000333333
447-San	0.0573333	0.0153333	0.00533333	0.000333333	-0.000666667	0.000333333
547-02	0.0623333	0.0383333	0.0163333	0.00533333	0.0103333	-0.00266667
031-03	0.036	0.006	0.003	0	0	-0.001
006-04	0.043	0.004	0.003	0.003	0.003	-0.001
471-03	0.068	0.034	0.008	0.003	0.001	0.002
432-02	0.083	0.021	0.01	0.004	0.003	0.002
526-03	0.072	0.035	0.012	0.002	0.002	0.002
522-02	0.054	0.007	0.002	0.001	0.002	0.005
023-03	0.032	0.006	0.003	0	0.001	0.005
